# Supplementary material for: Cross-validation of the safe supplement screener (S3) predicting consistent third-party-tested nutritional supplement use in NCAA Division I athletes
Source: Front Nutr. 2025 Jan 15;11:1519544. doi: 10.3389/fnut.2024.1519544 (PMC11792857; doi:10.3389/fnut.2024.1519544)
Supplement: Supplementary file 1 [file Data_Sheet_1.zip]

Archive with 2 entries (2 files):
- Supplementary Material File 2.DOCX
- Supplementary Material File 1.DOCX
